# Supplementary material for: Rhodium-Catalyzed Tandem Asymmetric Allylic Decarboxylative Addition and Cyclization of Vinylethylene Carbonates with N-Nosylimines
Source: Molecules. 2024 Feb 26;29(5):1019. doi: 10.3390/molecules29051019 (PMC10934018; doi:10.3390/molecules29051019)
Supplement: Supplementary file 1 [file molecules-29-01019-s001.zip]

Archive with 1 entries (1 files):
- molecules-2862249-supplementary.pdf
